# Supplementary material for: Characterization of a Goose-Origin Avian Orthoreovirus with Interferon Suppression Activity
Source: Viruses. 2026 Apr 8;18(4):447. doi: 10.3390/v18040447 (PMC13119739; doi:10.3390/v18040447)
Supplement: Supplementary file 1 [file viruses-18-00447-s001.zip]

Archive with 1 entries (1 files):
- viruses-4145501-supplementary.pdf
